# Supplementary material for: Clinical Meaning of Stromal Tumor Infiltrating Lymphocytes (sTIL) in Early Luminal B Breast Cancer
Source: Cancers (Basel). 2023 May 20;15(10):2846. doi: 10.3390/cancers15102846 (PMC10216816; doi:10.3390/cancers15102846)
Supplement: Supplementary file 1 [file cancers-15-02846-s001.zip]

Archive with 1 entries (1 files):
- cancers-2374246-supplementary.pdf
